# Supplementary material for: Transcriptome and Biochemical Analysis of the Mechanism of Low-Temperature Germination in Acer truncatum Bunge Seeds
Source: Int J Mol Sci. 2025 Nov 19;26(22):11193. doi: 10.3390/ijms262211193 (PMC12653352; doi:10.3390/ijms262211193)
Supplement: Supplementary file 1 [file ijms-26-11193-s001.zip]

Archive with 1 entries (1 files):
- ijms-3609527-supplementary.xlsx
