# Supplementary material for: Transcriptome and Biochemical Analysis of the Mechanism of Low-Temperature Germination in Acer truncatum Bunge Seeds
Source: Int J Mol Sci. 2025 Nov 19;26(22):11193. doi: 10.3390/ijms262211193 (PMC12653352; doi:10.3390/ijms262211193)
Supplement: Supplementary file 1 [file ijms-26-11193-s001.zip › ijms-3609527-supplementary.xlsx]

## Sheet: Data filtering statistics
Table S1 Data filtering statistics table
sample	RawDatas	CleanData	Adapter	LowQuality	polyA	N(%)
CK1-1	40523796	40439038 (99.79%)	9322 (0.02%)	75424 (0.19%)	0 (0.00%)	12 (0.00%)
CK1-2	40996232	40901094 (99.77%)	10810 (0.03%)	84328 (0.21%)	0 (0.00%)	0 (0.00%)
T1-1	36489364	36402008 (99.76%)	9910 (0.03%)	77446 (0.21%)	0 (0.00%)	0 (0.00%)
T1-2	47788668	47654816 (99.72%)	12822 (0.03%)	121026 (0.25%)	0 (0.00%)	4 (0.00%)

## Sheet: qRT-PCR Primmer
Table S2. qRT-PCR primer
qRT-PCR		sequences (5'-3')
AtruWRKY40	F	CATGCAAGAAACCAGCAAGA
	R	AACACCGATTGGTCTTCGAC
AtruWRKY53	F	GCCGACTGAGAAGACACCTC
	R	TCATCAGATTTGCGCTTACG
AtruCBF5	F	GTGGGCATATGCAGGAACTT
	R	AAGCACCTCGAGAGGCATAA
AtruLEA14-A	F	AGTTTGTGGCGGATAAGGTG
	R	GGCACGTTCACTATCGTCCT
Pact	F	ACCCTCCAATCCAGACACTG
	R	TTGCTGACCGTATGAGCAAG
